# Supplementary material for: Enhanced pup retrieval behaviour in a mouse model of polycystic ovary syndrome
Source: J Neuroendocrinol. 2022 Nov 23;34(12):e13206. doi: 10.1111/jne.13206 (PMC10077988; doi:10.1111/jne.13206)
Supplement: Supplementary file 1 — Table S1. Pregnancy outcomes following DHT treatment to pregnant times and oestrous cycles in female PNA offspring. Statistically significant p values indicated in bold (p < .05). [file JNE-34-0-s002.xlsx]

## Sheet: Sheet1
Figure	Panel	Test	N		Statistics
2	A	Two-tailed Mann Whitney test	Vehicle	8	U	p	Cohen's d
					26	0.7355	0.319
			DHT	8
	B	Unpaired t test with Welch's correction	Vehicle	8	t, df	p	Cohen's d
					t = 1.306, df = 11.97	0.213	0.649
			DHT	8
	C	Two-tailed Mann Whitney test	Vehicle	8	U	p	Cohen's d
					23.5	0.4017	0.458
			DHT	8
	F - Diestrus	Two-tailed Mann Whitney test	Control	11	U	p	Cohen's d
					0.5	< 0.0001	3.004
			PNA	9
	F - Proestrus	Two-tailed Mann Whitney test	Control	11	U	p	Cohen's d
					0	< 0.0001	3.108
			PNA	9
	F - Estrus	Two-tailed Mann Whitney test	Control	11	U	p	Cohen's d
					5	0.0002	2.31
			PNA	9
