# Supplementary material for: Enhanced pup retrieval behaviour in a mouse model of polycystic ovary syndrome
Source: J Neuroendocrinol. 2022 Nov 23;34(12):e13206. doi: 10.1111/jne.13206 (PMC10077988; doi:10.1111/jne.13206)
Supplement: Supplementary file 2 — Table S2. Maternal behaviour tested in the home cage and novel cage in dams following DHT or vehicle treatment during late pregnancy. Statistically significant p values indicated in bold (p < .05). [file JNE-34-0-s005.xlsx]

## Sheet: Sheet1
Figure	Panel	Test	N		Statistics
3	A - Pup 1	Two-tailed Mann Whitney test	Vehicle	8	U	p	Cohen's d
					18	0.152	0.79
			DHT	8
	A - Pup 2	Two-tailed Mann Whitney test	Vehicle	8	U	p	Cohen's d
					12	0.0379	1.234
			DHT	8
	A - Pup 3	Two-tailed Mann Whitney test	Vehicle	8	U	p	Cohen's d
					23.5	0.3956	0.458
			DHT	8
	B - Pup 1	Two-tailed Mann Whitney test	Vehicle	8	U	p	Cohen's d
					13	0.0499	1.151
			DHT	8
	B - Pup 2	Two-tailed Mann Whitney test	Vehicle	8	U	p	Cohen's d
					12.5	0.0404	1.192
			DHT	8
	B - Pup 3	Two-tailed Mann Whitney test	Vehicle	8	U	p	Cohen's d
					17	0.1304	0.857
			DHT	8
	C	Mantel-Cox Log-rank Test	Vehicle	8	c2, df	p	HR	CI 95%
					1.849, 1	0.1739	0.4751	0.178 - 1.453
			DHT	8
	D	Mantel-Cox Log-rank Test	Vehicle	8	c2, df	p	HR	CI 95%
					0.011, 1	0.9165	0.965	0.312- 2.999
			DHT	8
	E - Pup 1	Two-tailed Mann Whitney test	Vehicle	8	U	p	Cohen's d
					24	0.665	0.43
			DHT	8
	E - Pup 2	Two-tailed Mann Whitney test	Vehicle	8	U	p	Cohen's d
					19.5	0.3486	0.695
			DHT	8
	E - Pup 3	Two-tailed Mann Whitney test	Vehicle	8	U	p	Cohen's d
					14.5	0.1271	1.035
			DHT	8
	F - Pup 1	Two-tailed Mann Whitney test	Vehicle	8	U	p	Cohen's d
					23	0.6113	0.486
			DHT	8
	G	Mantel-Cox Log-rank Test	Vehicle	8	c2, df	p	HR	CI 95%
					1.106, 1	0.2929	1.865	0.556 - 6.257
			DHT	8
	H	Mantel-Cox Log-rank Test	Vehicle	8	c2, df	p	HR	CI 95%
					2.472, 1	0.1159	undefined	undefined
			DHT	8
