# Supplementary material for: Enhanced pup retrieval behaviour in a mouse model of polycystic ovary syndrome
Source: J Neuroendocrinol. 2022 Nov 23;34(12):e13206. doi: 10.1111/jne.13206 (PMC10077988; doi:10.1111/jne.13206)
Supplement: Supplementary file 3 — Table S3. Maternal behaviour in response to foster pups in adult virgin control and PNA females when tested in the home cage and novel cage. Statistically significant p values indicated in bold (p < .05). [file JNE-34-0-s003.xlsx]

## Sheet: Sheet1
Figure	Panel	Test	N		Statistics
4	A - Pup 1	Two-tailed Mann Whitney test	Control	10	U	p	Cohen's d
					34.5	0.2551	0.543
			PNA	10
	A - Pup 2	Two-tailed Mann Whitney test	Control	10	U	p	Cohen's d
					29	0.1174	0.759
			PNA	10
	A - Pup 3	Two-tailed Mann Whitney test	Control	10	U	p	Cohen's d
					14.5	0.0055	1.5
			PNA	10
	B - Pup 1	Two-tailed Mann Whitney test	Control	10	U	p	Cohen's d
					45	0.7394	0.17
			PNA	10
	B - Pup 2	Two-tailed Mann Whitney test	Control	10	U	p	Cohen's d
					33	0.2108	0.6
			PNA	10
	B - Pup 3	Two-tailed Mann Whitney test	Control	10	U	p	Cohen's d
					42.5	0.8612	0.256
			PNA	10
	C	Mantel-Cox Log-rank Test	Control	10	c2, df	p	HR	CI 95%
					0.328, 1.00	0.5671	1.301	0.510 - 3.421
			PNA	10
	D	Mantel-Cox Log-rank Test	Control	10	c2, df	p	HR	CI 95%
					0.008, 1.00	0.9312	1.014	0.413 - 2.623
			PNA	10
	E - Pup 1	Unpaired t test with Welch's correction	Control	10	t, df	p	Cohen's d
					t = 0.331, df = 17.93	0.7444	0.148
			PNA	10
	E - Pup 2	Unpaired t test with Welch's correction	Control	10	t, df	p	Cohen's d
					t = 0.432, df = 17.78	0.671	0.193
			PNA	10
	E - Pup 3	Unpaired t test with Welch's correction	Control	10	t, df	p	Cohen's d
					t = 0.781, df = 17.99	0.4448	0.349
			PNA	10
	G	Mantel-Cox Log-rank Test	Control	10	c2, df	p	HR	CI 95%
					7.541, 1	0.006	0.232	0.074 - 0.730
			PNA	10
	H	Mantel-Cox Log-rank Test	Control	10	c2, df	p	HR	CI 95%
					8.060, 1	0.0045	0.19	0.059 - 0.617
			PNA	10
