# Supplementary material for: Enhanced pup retrieval behaviour in a mouse model of polycystic ovary syndrome
Source: J Neuroendocrinol. 2022 Nov 23;34(12):e13206. doi: 10.1111/jne.13206 (PMC10077988; doi:10.1111/jne.13206)
Supplement: Supplementary file 4 — Table S4. Pup‐induced cFos immunoreactivity in the brains of control and PNA females. Statistically significant p values indicated in bold (p < .05). [file JNE-34-0-s001.xlsx]

## Sheet: Sheet1
Figure	Panel	Test	N		Statistics			Post-hoc test	Statistics	p (post test)
5	C	Two-way ANOVA	Control	6		F (DFn, DFd)	p	Tukey's multiple comparisons test	Control - pups vs Control + pups	0.0006
			Control + pups	6	Animal group x pup presence	F (1, 19) = 0.747	0.3982		Control - pups vs PNA - pups	0.6841
			PNA	5	Animal group	F (1, 19) = 0.565	0.4615		Control - pups vs PNA + pups	0.0007
			PNA + pups	6	Pup presence	F (1, 19) = 33.980	0.0001		Control + pups vs PNA - pups	0.0115
									Control + pups vs PNA + pups	0.9998
									PNA - pups vs PNA + pups	0.0137
	D	Two-way ANOVA	Control	6		F (DFn, DFd)	p	Tukey's multiple comparisons test	Control - pups vs Control + pups	0.1105
			Control + pups	6	Animal group x pup presence	F (1, 19) = 0.010	0.9199		Control - pups vs PNA - pups	0.9082
			PNA	5	Animal group	F (1, 19) = 0.746	0.3987		Control - pups vs PNA + pups	0.0374
			PNA + pups	6	Pup presence	F (1, 19) = 10.330	0.0046		Control + pups vs PNA - pups	0.3896
									Control + pups vs PNA + pups	0.9449
									PNA - pups vs PNA + pups	0.1735
	E	Two-way ANOVA	Control	6		F (DFn, DFd)	p	n/a
			Control + pups	6	Animal group x pup presence	F (1, 19) = 0.065	0.8023
			PNA	5	Animal group	F (1, 19) = 0.068	0.7978
			PNA + pups	6	Pup presence	F (1, 19) = 1.985	0.175
	F	Two-way ANOVA	Control	6		F (DFn, DFd)	p	n/a
			Control + pups	6	Animal group x pup presence	F (1, 19) = 0.762	0.3937
			PNA	5	Animal group	F (1, 19) = 0.535	0.4733
			PNA + pups	6	Pup presence	F (1, 19) = 2.884	0.1058
