# Supplementary material for: Enhanced pup retrieval behaviour in a mouse model of polycystic ovary syndrome
Source: J Neuroendocrinol. 2022 Nov 23;34(12):e13206. doi: 10.1111/jne.13206 (PMC10077988; doi:10.1111/jne.13206)
Supplement: Supplementary file 5 — Table S5. Progesterone receptor and oestrogen receptor α immunoreactivity in the brains of control and PNA females. Statistically significant p values indicated in bold (p < .05). [file JNE-34-0-s004.xlsx]

## Sheet: Sheet1
Figure	Panel	Test	N		Statistics
6	B - AVPV	Unpaired t test with Welch's correction	Control	12	t, df	p	Cohen's d
					t = 0.7619, df = 19.72	0.4551	0.314
			PNA	11
	B - MPOA	Unpaired t test with Welch's correction	Control	12	t, df	p	Cohen's d
					t = 0.8880, df = 19.06	0.3856	0.364
			PNA	11
	B - Arc	Unpaired t test with Welch's correction	Control	12	t, df	p	Cohen's d
					t = 1.637, df = 15.83	0.1213	0.664
			PNA	11
	B - VMN	Unpaired t test with Welch's correction	Control	12	t, df	p	Cohen's d
					t = 1.192, df = 19.49	0.2475	0.49
			PNA	11
	D - AVPV	Unpaired t test with Welch's correction	Control	12	t, df	p	Cohen's d
					t = 2.178, df = 14.60	0.0463	0.934
			PNA	11
	D - MPOA	Unpaired t test with Welch's correction	Control	12	t, df	p	Cohen's d
					t =1.904, df = 18.46	0.0726	0.805
			PNA	11
	D - BNST	Unpaired t test with Welch's correction	Control	11	t, df	p	Cohen's d
					t = 2.551, df = 18.40	0.0198	1.087
			PNA	11
	D - MEA	Unpaired t test with Welch's correction	Control	12	t, df	p	Cohen's d
					t = 3.269, df = 16.84	0.0046	1.391
			PNA	11
